# Supplementary material for: Patterns of Lymph Node Pathology; Fine Needle Aspiration Biopsy as an Evaluation Tool for Lymphadenopathy: A Retrospective Descriptive Study Conducted at the Largest Hospital in Africa
Source: PLoS One. 2015 Jun 19;10(6):e0130148. doi: 10.1371/journal.pone.0130148 (PMC4474830; doi:10.1371/journal.pone.0130148)
Supplement: S1 Dataset — (XLS) [file pone.0130148.s001.xls]

## Sheet: Carcinoma
Patient number	Same site as biopsy? Yes/No	Optimal/Inadequate/Unknown	Discordant/Concordant	Bx/Repeat FNA advised if Discordant?
Patient 24	Yes	Optimal	Concordant
Patient 37	Yes	Optimal	Concordant
Patient 87	Yes	Optimal	Concordant
Patient 101	Yes	Inadequate	Concordant
Patient 120	No	Optimal	Concordant
Patient 128	Yes	Optimal	Concordant
Patient 158	Yes	Optimal	Concordant
Patient 186	Yes	Inadequate	Discordant	Yes
Patient 206	Yes	Optimal	Concordant
Patient 225	Yes	Optimal	Concordant
Patient 269	No	Optimal	Discordant	Yes
Patient 294	Yes	Inadequate	Discordant	Yes
Patient 357	Yes	Inadequate	Discordant	No
Patient 518	Yes	Optimal	Discordant	Yes
Patient 533	Yes	Optimal	Concordant
Patient 539	Yes	Unknown	Discordant	Yes

## Sheet: NHL
Patient number	Same site as biopsy? Yes/No	Optimal/Inadequate	Discordant/Concordant	Bx advised if Discordant?
Patient 11	No	Optimal	Discordant	Yes
Patient 56	No	Inadequate	Discordant	Yes
Patient 71	Yes	Optimal	Discordant	Yes
Patient 72	Unknown	Optimal	Concordant
Patient 77	Yes	Optimal	Concordant
Patient 92	Yes	Optimal	Concordant
Patient 166	Yes	Optimal	Concordant
Patient 170	No	Optimal	Concordant
Patient 175	Unknown	Optimal	Discordant	Yes
Patient 183	Unknown	Optimal	Concordant
Patient 226	Yes	Optimal	Concordant
Patient 242	Yes	Optimal	Concordant
Patient 246	Yes	Optimal	Concordant
Patient 278	Yes	Optimal	Concordant
Patient 314	No	Optimal	Discordant	No
Patient 322	Yes	Inadequate	Discordant	Yes
Patient 349	Yes	Optimal	Concordant
Patient 351	Yes	Optimal	Concordant
Patient 355	Yes	Optimal	Concordant
Patient 366	Yes	Optimal	Concordant
Patient 369	No	Inadequate	Discordant	Yes
Patient 433	Yes	Optimal	Discordant	No
Patient 455	Yes	Inadequate	Discordant	No
Patient 488	Yes	Optimal	Concordant
Patient 503	Yes	Inadequate	Discordant	Yes
Patient 560	Unknown	Optimal	Concordant

## Sheet: CHL
Patient number	Same site as biopsy? Yes/No	Optimal/Inadequate	Discordant/Concordant	Bx advised if Discordant?
Patient 3	Yes	Optimal	Concordant
Patient 5	Yes	Optimal	Concordant
Patient 9	Yes	Inadequate	Discordant	No
Patient 60	Yes	Optimal	Concordant
Patient 75	Yes	Optimal	Concordant
Patient 94	Unknown	Optimal	Discordant	Yes
Patient 109	Yes	Optimal	Concordant
Patient 111	Yes	Optimal	Concordant
Patient 141	Yes	Optimal	Concordant
Patient 142	Unknown	Optimal	Concordant
Patient 149	Yes	Inadequate	Concordant
Patient 152	Yes	Optimal	Concordant
Patient 179	Yes	Inadequate	Discordant	Yes
Patient 187	Yes	Optimal	Concordant
Patient 216	Yes	Optimal	Concordant
Patient 221	Yes	Inadequate	Concordant
Patient 229	Yes	Inadequate	Discordant	Yes
Patient 257	Yes	Inadequate	Concordant
Patient 295	Unknown	Optimal	Concordant
Patient 300	Yes	Inadequate	Discordant	Yes
Patient 382	Yes	Inadequate	Discordant	Yes
Patient 410	Yes	Optimal	Concordant
Patient 473	Unknown	Inadequate	Concordant
Patient 474	Yes	Optimal	Concordant
Patient 476	Yes	Inadequate	Discordant	Yes
Patient 487	Yes	Optimal	Concordant
Patient 511	Yes	Optimal	Concordant
Patient 514	Yes	Inadequate	Discordant	Yes
Patient 523	Yes	Optimal	Concordant

## Sheet: Granulomatous inflammation NOS
Patient number	Same site as biopsy? Yes/No	Optimal/Inadequate	Discordant/Concordant	Bx advised if Discordant?
Patient 68	Yes	Optimal	Discordant	No
Patient 193	Yes	Optimal	Discordant	No
Patient 281	Yes	Optimal	Concordant
Patient 465	Yes	Optimal	Concordant
Patient 557	No	Optimal	Discordant	No

## Sheet: Mycobacterial infection
Patient number	Same site as biopsy? Yes/No	Optimal/Inadequate	Discordant/Concordant	Bx advised if Discordant?
Patient 17	Yes	Optimal	Concordant
Patient 27	Yes	Inadequate	Concordant
Patient 32	Yes	Optimal	Concordant
Patient 46	Yes	Optimal	Concordant
Patient 57	Unknown	Optimal	Concordant
Patient 59	Yes	Optimal	Concordant
Patient 64	No	Optimal	Concordant
Patient 70	Yes	Optimal	Discordant	Yes
Patient 76	Yes	Optimal	Concordant
Patient 83	No	Optimal	Concordant
Patient 84	Yes	Optimal	Concordant
Patient 93	Unknown	Optimal	Concordant
Patient 105	Yes	Optimal	Concordant
Patient 134	Unknown	Inadequate	Concordant
Patient 137	Yes	Optimal	Concordant
Patient 140	Yes	Inadequate	Discordant	Yes
Patient 145	No	Optimal	Concordant
Patient 146	No	Inadequate	Discordant	No
Patient 150	No	Optimal	Concordant
Patient 172	Yes	Optimal	Concordant
Patient 176	No	Optimal	Concordant
Patient 191	Yes	Inadequate	Discordant	Yes
Patient 192	Yes	Optimal	Concordant
Patient 220	Yes	Optimal	Discordant	Yes
Patient 244	Unknown	Inadequate	Discordant	Yes
Patient 249	Yes	Optimal	Concordant
Patient 253	Yes	Inadequate	Discordant	No
Patient 301	Yes	Optimal	Concordant
Patient 335	Yes	Inadequate	Concordant
Patient 362	Yes	Inadequate	Concordant
Patient 367	Yes	Optimal	Concordant
Patient 374	Yes	Optimal	Concordant
Patient 375	Yes	Optimal	Concordant
Patient 383	No	Inadequate	Concordant
Patient 390	Yes	Inadequate	Concordant
Patient 396	Yes	Optimal	Concordant
Patient 399	Yes	Optimal	Concordant
Patient 404	Yes	Optimal	Concordant
Patient 405	No	Optimal	Concordant
Patient 407	Yes	Inadequate	Discordant	Yes
Patient 426	Yes	Optimal	Concordant
Patient 436	Yes	Optimal	Concordant
Patient 440	Yes	Optimal	Concordant
Patient 443	Yes	Inadequate	Discordant	No
Patient 450	Yes	Optimal	Concordant
Patient 458	Yes	Optimal	Concordant
Patient 462	Unknown	Optimal	Concordant
Patient 466	Yes	Optimal	Concordant
Patient 472	Unknown	Inadequate	Concordant
Patient 484	Yes	Inadequate	Concordant
Patient 496	Yes	Optimal	Concordant
Patient 501	No	Optimal	Discordant	Yes
Patient 506	Yes	Optimal	Concordant
Patient 545	Yes	Inadequate	Discordant	Yes
Patient 552	Yes	Optimal	Concordant

## Sheet: HIV lymphadenitis
Patient number	Same site as biopsy? Yes/No	Optimal/Inadequate/Unknown	Discordant/Concordant	Bx/ FNA advised if Discordant?
Patient 22	No	Optimal	Discordant	No
Patient 35	Yes	Inadequate	Discordant	Yes
Patient 51	Yes	Optimal	Discordant	No
Patient 85	No	Optimal	Discordant	Yes
Patient 113	No	Optimal	Discordant	No
Patient 121	No	Optimal	Discordant	No
Patient 122	Yes	Optimal	Discordant	Yes
Patient 124	No	Optimal	Discordant	Yes
Patient 161	Yes	Optimal	Discordant	No
Patient 163	Yes	Inadequate	Discordant	Yes
Patient 211	No	Optimal	Discordant	No
Patient 222	Yes	Optimal	Discordant	No
Patient 230	No	Unknown	Discordant	Yes
Patient 345	No	Unknown	Discordant	Yes
Patient 363	No	Optimal	Discordant	No
Patient 373	Yes	Optimal	Discordant	No
Patient 397	Yes	Optimal	Discordant	No
Patient 420	Yes	Optimal	Discordant	No
Patient 522	Yes	Inadequate	Discordant	No
Patient 550	Yes	Optimal	Discordant	No

## Sheet: Non specific reactive lymphoid
Patient number	Same site as biopsy? Yes/No	Optimal/Inadequate/Unknown	Discordant/Concordant	Bx/Repeat FNA advised if Discordant?
Patient 31	Yes	Inadequate	Discordant	Yes
Patient 39	Yes	Optimal	Concordant
Patient 67	Yes	Optimal	Concordant
Patient 74	Yes	Optimal	Concordant
Patient 99	Yes	Optimal	Discordant	Yes
Patient 126	Yes	Optimal	Discordant	Yes
Patient 143	Yes	Optimal	Concordant
Patient 144	Yes	Optimal	Concordant
Patient 148	Yes	Optimal	Discordant	Yes
Patient 153	Yes	Optimal	Concordant
Patient 194	No	Optimal	Discordant	Yes
Patient 203	Yes	Optimal	Concordant
Patient 219	Yes	Optimal	Concordant
Patient 248	Yes	Optimal	Concordant
Patient 252	Yes	Optimal	Concordant
Patient 287	No	Optimal	Discordant	No
Patient 288	No	Optimal	Discordant	No
Patient 315	Yes	Inadequate	Discordant	Yes
Patient 316	No	Inadequate	Discordant	Yes
Patient 321	Yes	Optimal	Concordant
Patient 408	No	Optimal	Discordant	Yes
Patient 441	Yes	Inadequate	Concordant
Patient 451	No	Optimal	Concordant
Patient 482	Yes	Optimal	Concordant
Patient 502	Yes	Optimal	Concordant
Patient 509	No	Optimal	Concordant
Patient 532	Yes	Optimal	Concordant
Patient 537	Yes	Optimal	Concordant
Patient 541	Yes	Optimal	Concordant
Patient 549	No	Optimal	Concordant

## Sheet: primary data
Patient Number raw data	Age	Age Band	Sex	Race	Indication	Indication2	Site of Lymph Node Bio	HIV Status	CD4 Count	CD4 Band	Biopsy Diagnosis	FNA Diagnosis
Patient 3	29	21	F	B	2	Suspect Lymphoma	C	P	99	0	CHL	CHL
Patient 5	36	36	M	B	2	Suspect Lymphoma	A	P	247	201	CHL	CHL
Patient 9	29	21	M	B	5	Unknown	C	P	210	201	CHL	Mycobacterial infection
Patient 11	19	12	F	B	2	Suspect Lymphoma	C	N	Nil	Nil	NHL	Other (Atypical lymphoid cells)
Patient 17	52	51	M	B	5	Unknown	A	P	120	100	Mycobacterial infection	Mycobacterial infection
Patient 22	30	21	F	B	2	Suspect Lymphoma	C	P	Nil	Nil	HIV Lymphadenitis	Non-specific reactive lymphoid hyperplasia
Patient 24	61	51	M	B	3	Staging Adenocarcinoma	O	N	Nil	Nil	Carcinoma	Carcinoma
Patient 27	42	36	F	B	4	Uncertain Diagnosis	O	P	18	0	Mycobacterial infection	Mycobacterial infection
Patient 31	38	36	F	B	4	Uncertain Diagnosis	I	N	Nil	Nil	Non-specific reactive lymphoid hyperplasia	Other (No abnormalities)
Patient 32	41	36	M	B	1	Suspect TB	O	U	Nil	Nil	Mycobacterial infection	Mycobacterial infection
Patient 35	54	51	F	C	4	Uncertain Diagnosis	O	P	563	501	HIV Lymphadenitis	Other (No abnormalities)
Patient 37	56	51	M	W	4	Uncertain Diagnosis	C	N	Nil	Nil	Carcinoma	Carcinoma
Patient 39	58	51	M	B	3	Staging Adenocarcinoma	C	N	Nil	Nil	Non-specific reactive lymphoid hyperplasia	Non-specific reactive lymphoid hyperplasia
Patient 40	46	36	M	B	1	Suspect TB	O	P	8	0	Other (Cryptococcosis)	Other (Cryptococcosis)
Patient 46	43	36	M	B	1	Suspect TB	C	U	Nil	Nil	Mycobacterial infection	Mycobacterial infection
Patient 51	28	21	M	B	1	Suspect TB	C	P	433	351	HIV Lymphadenitis	Non-specific reactive lymphoid hyperplasia
Patient 56	48	36	M	C	2	Suspect Lymphoma	O	P	21	0	NHL	Other (Atypical lymphoid cells)
Patient 57	44	36	F	B	2	Suspect Lymphoma	C	P	43	0	Mycobacterial infection	Mycobacterial infection
Patient 59	40	36	M	B	4	Uncertain Diagnosis	A	P	103	100	Mycobacterial infection	Mycobacterial infection
Patient 60	31	21	F	B	2	Suspect Lymphoma	C	P	126	100	CHL	CHL
Patient 64	33	21	M	B	1	Suspect TB	A	U	Nil	Nil	Mycobacterial infection	Mycobacterial infection
Patient 67	24	21	F	B	4	Uncertain Diagnosis	A	N	Nil	Nil	Non-specific reactive lymphoid hyperplasia	Non-specific reactive lymphoid hyperplasia
Patient 68	39	36	M	B	4	Uncertain Diagnosis	A	P	213	201	Granulomatous inflammation NOS	Mycobacterial infection
Patient 70	15	12	F	B	4	Uncertain Diagnosis	C	N	Nil	Nil	Mycobacterial infection	Other (Atypical lymphoid cells)
Patient 71	47	36	M	B	2	Suspect Lymphoma	C	P	299	201	NHL	CHL
Patient 72	43	36	F	B	2	Suspect Lymphoma	I	P	46	0	NHL	NHL
Patient 74	54	51	F	B	4	Uncertain Diagnosis	A	P	295	201	Non-specific reactive lymphoid hyperplasia	Non-specific reactive lymphoid hyperplasia
Patient 75	24	21	F	B	4	Uncertain Diagnosis	A	P	Nil	Nil	CHL	CHL
Patient 76	35	21	M	B	2	Suspect Lymphoma	C	P	215	201	Mycobacterial infection	Mycobacterial infection
Patient 77	56	51	F	B	4	Uncertain Diagnosis	I	N	Nil	Nil	NHL	NHL
Patient 80	34	21	F	B	4	Uncertain Diagnosis	C	P	232	201	Other (KS)	CHL
Patient 83	64	51	F	W	4	Uncertain Diagnosis	C	U	Nil	Nil	Mycobacterial infection	Mycobacterial infection
Patient 84	30	21	M	B	4	Uncertain Diagnosis	C	U	Nil	Nil	Mycobacterial infection	Mycobacterial infection
Patient 85	36	36	F	B	2	Suspect Lymphoma	O	P	98	0	HIV Lymphadenitis	NHL
Patient 87	35	21	F	B	4	Uncertain Diagnosis	A	N	Nil	Nil	Carcinoma	Carcinoma
Patient 89	34	21	M	B	4	Uncertain Diagnosis	C	P	281	201	Other (Castlemans)	Non-specific reactive lymphoid hyperplasia
Patient 92	30	21	F	B	2	Suspect Lymphoma	I	P	86	0	NHL	NHL
Patient 93	34	21	F	C	1	Suspect TB	A	P	194	100	Mycobacterial infection	Mycobacterial infection
Patient 94	61	51	F	B	4	Uncertain Diagnosis	C	N	Nil	Nil	CHL	Non-specific reactive lymphoid hyperplasia
Patient 99	52	51	M	B	4	Uncertain Diagnosis	I	P	119	100	Non-specific reactive lymphoid hyperplasia	Mycobacterial infection
Patient 101	59	51	M	B	4	Uncertain Diagnosis	C	N	Nil	Nil	Carcinoma	Carcinoma
Patient 105	26	21	F	B	2	Suspect Lymphoma	C	P	Nil	Nil	Mycobacterial infection	Mycobacterial infection
Patient 109	51	51	F	B	2	Suspect Lymphoma	C	P	Nil	Nil	CHL	CHL
Patient 111	63	51	M	B	4	Uncertain Diagnosis	C	U	Nil	Nil	CHL	CHL
Patient 112	34	21	M	B	4	Uncertain Diagnosis	A	P	281	201	Other (Castlemans)	Non-specific reactive lymphoid hyperplasia
Patient 113	61	51	F	B	2	Suspect Lymphoma	A	P	409	351	HIV Lymphadenitis	Non-specific reactive lymphoid hyperplasia
Patient 120	63	51	F	B	4	Uncertain Diagnosis	C	N	Nil	Nil	Carcinoma	Carcinoma
Patient 121	50	36	F	B	1	Suspect TB	A	P	Nil	Nil	HIV Lymphadenitis	Non-specific reactive lymphoid hyperplasia
Patient 122	23	21	M	B	2	Suspect Lymphoma	C	P	330	201	HIV Lymphadenitis	Other (Atypical lymphoid cells)
Patient 124	44	36	M	B	2	Suspect Lymphoma	C	P	139	100	HIV Lymphadenitis	CHL
Patient 126	38	36	F	B	2	Suspect Lymphoma	O	P	556	501	Non-specific reactive lymphoid hyperplasia	NHL
Patient 128	51	51	F	B	3	Staging Adenocarcinoma	A	N	Nil	Nil	Carcinoma	Carcinoma
Patient 131	36	36	F	B	2	Suspect Lymphoma	C	P	263	201	Other (No abnormalities)	Non-specific reactive lymphoid hyperplasia
Patient 134	40	36	M	B	4	Uncertain Diagnosis	C	N	Nil	Nil	Mycobacterial infection	Mycobacterial infection
Patient 137	42	36	F	B	4	Uncertain Diagnosis	C	U	Nil	Nil	Mycobacterial infection	Mycobacterial infection
Patient 140	36	36	F	B	1	Suspect TB	C	P	435	351	Mycobacterial infection	Other (No abnormalities)
Patient 141	39	36	M	B	2	Suspect Lymphoma	C	P	362	351	CHL	CHL
Patient 142	32	21	M	B	2	Suspect Lymphoma	C	N	Nil	Nil	CHL	CHL
Patient 143	35	21	M	B	4	Uncertain Diagnosis	C	U	Nil	Nil	Non-specific reactive lymphoid hyperplasia	Non-specific reactive lymphoid hyperplasia
Patient 144	44	36	F	B	2	Suspect Lymphoma	C	P	326	201	Non-specific reactive lymphoid hyperplasia	Non-specific reactive lymphoid hyperplasia
Patient 145	29	21	F	B	1	Suspect TB	C	P	Nil	Nil	Mycobacterial infection	Mycobacterial infection
Patient 146	29	21	F	B	2	Suspect Lymphoma	C	P	182	100	Mycobacterial infection	Non-specific reactive lymphoid hyperplasia
Patient 148	34	21	M	B	2	Suspect Lymphoma	I	P	98	0	Non-specific reactive lymphoid hyperplasia	Mycobacterial infection
Patient 149	35	21	M	B	2	Suspect Lymphoma	C	P	77	0	CHL	CHL
Patient 150	27	21	M	B	1	Suspect TB	A	P	Nil	Nil	Mycobacterial infection	Mycobacterial infection
Patient 152	48	36	F	B	2	Suspect Lymphoma	C	P	346	201	CHL	CHL
Patient 153	27	21	F	B	4	Uncertain Diagnosis	A	U	Nil	Nil	Non-specific reactive lymphoid hyperplasia	Non-specific reactive lymphoid hyperplasia
Patient 158	34	21	F	B	3	Staging Adenocarcinoma	A	P	193	100	Carcinoma	Carcinoma
Patient 160	32	21	M	B	4	Uncertain Diagnosis	A	P	188	100	Other (KS)	Other (Atypical lymphoid cells)
Patient 161	30	21	F	B	4	Uncertain Diagnosis	A	P	397	351	HIV Lymphadenitis	Non-specific reactive lymphoid hyperplasia
Patient 163	34	21	M	B	4	Uncertain Diagnosis	A	P	287	201	HIV Lymphadenitis	Other (Atypical lymphoid cells)
Patient 166	70	66 and greater	M	B	2	Suspect Lymphoma	C	N	Nil	Nil	NHL	NHL
Patient 168	24	21	F	B	4	Uncertain Diagnosis	I	P	Nil	Nil	Other (KS)/ Mycobacterial infection	Mycobacterial infection
Patient 170	29	21	F	B	2	Suspect Lymphoma	A	P	80	0	NHL	NHL
Patient 172	31	21	M	B	4	Uncertain Diagnosis	C	U	Nil	Nil	Mycobacterial infection	Mycobacterial infection
Patient 175	55	51	M	B	1	Suspect TB	C	P	142	100	NHL	Non-specific reactive lymphoid hyperplasia
Patient 176	39	36	F	B	1	Suspect TB	C	P	11	0	Mycobacterial infection	Mycobacterial infection
Patient 179	36	36	M	B	4	Uncertain Diagnosis	A	P	385	351	CHL	Mycobacterial infection
Patient 183	14	12	F	B	4	Uncertain Diagnosis	C	N	Nil	Nil	NHL	NHL
Patient 186	43	36	M	B	2	Suspect Lymphoma	A	P	390	351	Carcinoma	Other (Atypical lymphoid cells)
Patient 187	17	12	M	B	2	Suspect Lymphoma	C	N	Nil	Nil	CHL	CHL
Patient 191	34	21	M	B	4	Uncertain Diagnosis	C	N	Nil	Nil	Mycobacterial infection	Other (No abnormalities)
Patient 192	34	21	F	B	1	Suspect TB	C	P	171	100	Mycobacterial infection	Mycobacterial infection
Patient 193	25	21	M	B	1	Suspect TB	C	U	Nil	Nil	Granulomatous inflammation NOS	Mycobacterial infection
Patient 194	33	21	M	B	2	Suspect Lymphoma	O	P	242	201	Non-specific reactive lymphoid hyperplasia	NHL
Patient 199	39	36	M	B	4	Uncertain Diagnosis	C	P	139	100	Other (Castlemans)	Non-specific reactive lymphoid hyperplasia
Patient 202	42	36	M	B	4	Uncertain Diagnosis	A	P	645	501	Other (Castlemans)/ other (KS)/ HIV Lymphadenitis	Non-specific reactive lymphoid hyperplasia
Patient 203	47	36	F	B	4	Uncertain Diagnosis	I	U	Nil	Nil	Non-specific reactive lymphoid hyperplasia	Non-specific reactive lymphoid hyperplasia
Patient 206	61	51	F	W	4	Uncertain Diagnosis	C	U	Nil	Nil	Carcinoma	Carcinoma
Patient 211	27	21	F	B	1	Suspect TB	A	P	Nil	Nil	HIV Lymphadenitis	Other (No abnormalities)
Patient 216	29	21	F	B	2	Suspect Lymphoma	C	P	242	201	CHL	CHL
Patient 219	27	21	F	B	4	Uncertain Diagnosis	C	P	87	0	Non-specific reactive lymphoid hyperplasia	Non-specific reactive lymphoid hyperplasia
Patient 220	30	21	F	B	4	Uncertain Diagnosis	C	P	166	100	Mycobacterial infection	Non-specific reactive lymphoid hyperplasia
Patient 221	42	36	F	B	4	Uncertain Diagnosis	A	P	188	100	CHL	CHL
Patient 222	48	36	M	B	4	Uncertain Diagnosis	C	P	178	100	HIV Lymphadenitis	Other (Atypical lymphoid cells)
Patient 225	50	36	F	B	3	Staging Adenocarcinoma	C	N	Nil	Nil	Carcinoma	Carcinoma
Patient 226	51	51	M	B	2	Suspect Lymphoma	C	P	277	201	NHL	NHL
Patient 229	39	36	F	B	2	Suspect Lymphoma	C	P	150	100	CHL	Other (Atypical lymphoid cells)
Patient 230	32	21	F	B	2	Suspect Lymphoma	I	U	Nil	Nil	HIV Lymphadenitis	NHL
Patient 242	38	36	M	B	2	Suspect Lymphoma	C	P	110	100	NHL	NHL
Patient 244	54	51	F	B	1	Suspect TB	A	P	18	0	Mycobacterial infection	Other (Atypical lymphoid cells)
Patient 246	46	36	M	B	2	Suspect Lymphoma	I	P	357	351	NHL	NHL
Patient 248	18	12	F	B	4	Uncertain Diagnosis	C	N	Nil	Nil	Non-specific reactive lymphoid hyperplasia	Non-specific reactive lymphoid hyperplasia
Patient 249	27	21	F	B	1	Suspect TB	C	N	Nil	Nil	Mycobacterial infection	Mycobacterial infection
Patient 252	37	36	F	B	4	Uncertain Diagnosis	C	N	Nil	Nil	Non-specific reactive lymphoid hyperplasia	Non-specific reactive lymphoid hyperplasia
Patient 253	16	12	M	B	4	Uncertain Diagnosis	C	P	136	100	Mycobacterial infection	Granulomatous inflammation NOS
Patient 257	36	36	M	B	2	Suspect Lymphoma	C	P	222	201	CHL	CHL
Patient 264	39	36	M	B	4	Uncertain Diagnosis	I	N	Nil	Nil	Other (Sarcoma)	Other (Sarcoma)
Patient 265	31	21	F	C	5	Unknown	C	P	36	0	Other (Castlemans)	Non-specific reactive lymphoid hyperplasia
Patient 269	48	36	M	B	4	Uncertain Diagnosis	C	N	Nil	Nil	Carcinoma	Other (Malignant cells)
Patient 278	38	36	F	B	2	Suspect Lymphoma	A	P	305	201	NHL	NHL
Patient 281	30	21	F	B	5	Unknown	C	P	178	100	Granulomatous inflammation NOS	Granulomatous inflammation NOS
Patient 287	32	21	F	B	4	Uncertain Diagnosis	C	P	Nil	Nil	Non-specific reactive lymphoid hyperplasia	Other (No abnormalities)
Patient 288	35	21	M	B	1	Suspect TB	I	P	243	201	Non-specific reactive lymphoid hyperplasia	Mycobacterial infection
Patient 294	47	36	M	B	5	Unknown	O	N	Nil	Nil	Carcinoma	Other (No abnormalities)
Patient 295	44	36	F	B	2	Suspect Lymphoma	O	U	Nil	Nil	CHL	CHL
Patient 300	34	21	M	B	2	Suspect Lymphoma	C	N	Nil	Nil	CHL	Other (Atypical lymphoid cells)
Patient 301	30	21	M	B	2	Suspect Lymphoma	O	P	99	0	Mycobacterial infection	Mycobacterial infection
Patient 314	52	51	F	B	4	Uncertain Diagnosis	I	N	Nil	Nil	NHL	Granulomatous inflammation NOS
Patient 315	60	51	F	B	3	Staging Adenocarcinoma	I	P	261	201	Non-specific reactive lymphoid hyperplasia	Other (No abnormalities)
Patient 316	24	21	F	B	5	Unknown	O	U	Nil	Nil	Non-specific reactive lymphoid hyperplasia	Other (No abnormalities)
Patient 321	24	21	M	B	4	Uncertain Diagnosis	C	U	Nil	Nil	Non-specific reactive lymphoid hyperplasia	Non-specific reactive lymphoid hyperplasia
Patient 322	19	12	F	B	2	Suspect Lymphoma	C	N	Nil	Nil	NHL	Other (No abnormalities)
Patient 323	42	36	M	B	4	Uncertain Diagnosis	C	P	384	351	Other (Castlemans)/ other (KS)	Granulomatous inflammation NOS
Patient 328	48	36	F	B	2	Suspect Lymphoma	C	P	40	0	Other (Castlemans)	Non-specific reactive lymphoid hyperplasia
Patient 335	32	21	F	B	1	Suspect TB	C	P	107	100	Mycobacterial infection	Mycobacterial infection
Patient 344	43	36	F	B	2	Suspect Lymphoma	C	P	336	201	Other (Castlemans)	Non-specific reactive lymphoid hyperplasia
Patient 345	45	36	F	B	5	Unknown	C	U	Nil	Nil	HIV Lymphadenitis	Other (Atypical lymphoid cells)
Patient 349	52	51	F	B	2	Suspect Lymphoma	C	P	26	0	NHL	NHL
Patient 351	36	36	F	B	2	Suspect Lymphoma	C	P	228	201	NHL	NHL
Patient 355	15	12	F	B	2	Suspect Lymphoma	C	P	292	201	NHL	NHL
Patient 357	34	21	F	B	4	Uncertain Diagnosis	C	P	115	100	Carcinoma	Other (Atypical lymphoid cells)
Patient 358	56	51	F	B	3	Staging Adenocarcinoma	A	N	Nil	Nil	Other (No abnormalities)	Carcinoma
Patient 362	53	51	F	B	1	Suspect TB	C	P	67	0	Mycobacterial infection	Mycobacterial infection
Patient 363	24	21	M	B	1	Suspect TB	I	P	271	201	HIV Lymphadenitis	Non-specific reactive lymphoid hyperplasia
Patient 364	25	21	M	B	4	Uncertain Diagnosis	C	P	409	351	Other (KS)	Non-specific reactive lymphoid hyperplasia
Patient 366	43	36	M	B	2	Suspect Lymphoma	C	P	Nil	Nil	NHL	NHL
Patient 367	35	21	M	B	1	Suspect TB	C	N	Nil	Nil	Mycobacterial infection	Mycobacterial infection
Patient 369	49	36	F	B	4	Uncertain Diagnosis	C	N	Nil	Nil	NHL	Non-specific reactive lymphoid hyperplasia
Patient 373	34	21	F	B	1	Suspect TB	C	P	129	100	HIV Lymphadenitis	Non-specific reactive lymphoid hyperplasia
Patient 374	50	36	M	B	4	Uncertain Diagnosis	C	P	45	0	Mycobacterial infection	Mycobacterial infection
Patient 375	55	51	F	B	2	Suspect Lymphoma	C	P	Nil	Nil	Mycobacterial infection	Mycobacterial infection
Patient 382	23	21	F	C	4	Uncertain Diagnosis	C	N	Nil	Nil	CHL	Other (No abnormalities)
Patient 383	33	21	M	B	1	Suspect TB	C	P	Nil	Nil	Mycobacterial infection	Mycobacterial infection
Patient 390	49	36	F	B	1	Suspect TB	C	U	Nil	Nil	Mycobacterial infection	Mycobacterial infection
Patient 396	24	21	F	B	1	Suspect TB	C	P	15	0	Mycobacterial infection	Mycobacterial infection
Patient 397	40	36	F	B	2	Suspect Lymphoma	A	P	298	201	HIV Lymphadenitis	Non-specific reactive lymphoid hyperplasia
Patient 399	42	36	F	B	1	Suspect TB	C	P	185	100	Mycobacterial infection	Mycobacterial infection
Patient 404	47	36	M	B	1	Suspect TB	C	P	8	0	Mycobacterial infection	Mycobacterial infection
Patient 405	29	21	F	B	2	Suspect Lymphoma	C	P	46	0	Mycobacterial infection	Mycobacterial infection
Patient 407	30	21	F	B	1	Suspect TB	A	U	Nil	Nil	Mycobacterial infection	Other (No abnormalities)
Patient 408	53	51	F	B	2	Suspect Lymphoma	C	P	491	351	Non-specific reactive lymphoid hyperplasia	NHL
Patient 410	17	12	F	B	2	Suspect Lymphoma	C	U	Nil	Nil	CHL	CHL
Patient 412	34	21	M	B	5	Unknown	C	P	189	100	Other (KS)	Other (No abnormalities)
Patient 420	47	36	F	B	5	Unknown	I	P	Nil	Nil	HIV Lymphadenitis	Non-specific reactive lymphoid hyperplasia
Patient 421	58	51	F	C	4	Uncertain Diagnosis	C	P	217	201	Non-specific reactive lymphoid hyperplasia	Non-specific reactive lymphoid hyperplasia
Patient 426	30	21	M	B	4	Uncertain Diagnosis	C	U	Nil	Nil	Mycobacterial infection	Mycobacterial infection
Patient 428	35	21	M	B	2	Suspect Lymphoma	C	P	54	0	Other (Castlemans)	Non-specific reactive lymphoid hyperplasia
Patient 429	23	21	F	B	1	Suspect TB	C	P	336	201	Other (KS)	Mycobacterial infection
Patient 433	48	36	F	B	4	Uncertain Diagnosis	C	N	Nil	Nil	NHL	Non-specific reactive lymphoid hyperplasia
Patient 436	32	21	M	B	5	Unknown	C	P	Nil	Nil	Mycobacterial infection	Mycobacterial infection
Patient 440	32	21	M	B	1	Suspect TB	C	P	555	501	Mycobacterial infection	Mycobacterial infection
Patient 441	36	36	F	B	4	Uncertain Diagnosis	C	P	Nil	Nil	Non-specific reactive lymphoid hyperplasia	Non-specific reactive lymphoid hyperplasia
Patient 443	39	36	F	B	1	Suspect TB	A	P	297	201	Mycobacterial infection	Non-specific reactive lymphoid hyperplasia
Patient 450	15	12	M	B	1	Suspect TB	C	N	Nil	Nil	Mycobacterial infection	Mycobacterial infection
Patient 451	48	36	M	B	4	Uncertain Diagnosis	C	P	958	501	Non-specific reactive lymphoid hyperplasia	Non-specific reactive lymphoid hyperplasia
Patient 455	25	21	F	B	4	Uncertain Diagnosis	C	N	Nil	Nil	NHL	Mycobacterial infection
Patient 458	33	21	M	B	1	Suspect TB	C	P	115	100	Mycobacterial infection	Mycobacterial infection
Patient 462	30	21	M	B	5	Unknown	I	P	349	201	Mycobacterial infection	Mycobacterial infection
Patient 465	27	21	F	C	5	Unknown	C	U	Nil	Nil	Granulomatous inflammation NOS	Granulomatous inflammation NOS
Patient 466	42	36	F	B	5	Unknown	C	P	101	100	Mycobacterial infection	Mycobacterial infection
Patient 472	68	66 and greater	F	B	5	Unknown	C	N	Nil	Nil	Mycobacterial infection	Mycobacterial infection
Patient 473	40	36	M	B	2	Suspect Lymphoma	A	P	26	0	CHL	CHL
Patient 474	33	21	F	B	2	Suspect Lymphoma	C	P	470	351	CHL	CHL
Patient 476	42	36	M	B	5	Unknown	A	P	224	201	CHL	Other (Malignant cells)
Patient 477	32	21	M	B	4	Uncertain Diagnosis	I	P	159	100	Other (KS)	Non-specific reactive lymphoid hyperplasia
Patient 482	28	21	M	B	1	Suspect TB	C	U	Nil	Nil	Non-specific reactive lymphoid hyperplasia	Non-specific reactive lymphoid hyperplasia
Patient 484	17	12	F	A	5	Unknown	C	N	Nil	Nil	Mycobacterial infection	Mycobacterial infection
Patient 487	62	51	F	B	2	Suspect Lymphoma	C	P	147	100	CHL	CHL
Patient 488	55	51	M	B	2	Suspect Lymphoma	A	P	153	100	NHL	NHL
Patient 491	28	21	F	B	4	Uncertain Diagnosis	A	P	1626	501	other (CML)	other (CML)
Patient 496	44	36	M	W	4	Uncertain Diagnosis	A	U	Nil	Nil	Mycobacterial infection	Mycobacterial infection
Patient 501	22	21	F	W	1	Suspect TB	A	U	Nil	Nil	Mycobacterial infection	Other (Atypical lymphoid cells)
Patient 502	31	21	F	B	5	Unknown	C	P	809	501	Non-specific reactive lymphoid hyperplasia	Non-specific reactive lymphoid hyperplasia
Patient 503	62	51	M	B	2	Suspect Lymphoma	A	P	153	100	NHL	CHL
Patient 506	43	36	M	B	5	Unknown	O	P	53	0	Mycobacterial infection	Mycobacterial infection
Patient 509	53	51	F	B	3	Staging Adenocarcinoma	A	N	Nil	Nil	Non-specific reactive lymphoid hyperplasia	Non-specific reactive lymphoid hyperplasia
Patient 511	38	36	M	B	2	Suspect Lymphoma	C	U	Nil	Nil	CHL	CHL
Patient 514	42	36	M	W	2	Suspect Lymphoma	C	N	Nil	Nil	CHL	Other (No abnormalities)
Patient 518	46	36	F	B	3	Staging Adenocarcinoma	A	P	Nil	Nil	Carcinoma	Non-specific reactive lymphoid hyperplasia
Patient 522	37	36	M	B	2	Suspect Lymphoma	C	U	Nil	Nil	HIV Lymphadenitis	Non-specific reactive lymphoid hyperplasia
Patient 523	45	36	F	B	2	Suspect Lymphoma	C	P	460	351	CHL	CHL
Patient 532	74	66 and greater	F	B	3	Staging Adenocarcinoma	A	U	Nil	Nil	Non-specific reactive lymphoid hyperplasia	Non-specific reactive lymphoid hyperplasia
Patient 533	62	51	M	B	4	Uncertain Diagnosis	C	U	Nil	Nil	Carcinoma	Carcinoma
Patient 537	54	51	F	B	4	Uncertain Diagnosis	A	N	Nil	Nil	Non-specific reactive lymphoid hyperplasia	Non-specific reactive lymphoid hyperplasia
Patient 539	29	21	F	B	1	Suspect TB	C	U	Nil	Nil	Carcinoma	Other (No abnormalities)
Patient 541	53	51	F	B	4	Uncertain Diagnosis	A	N	Nil	Nil	Non-specific reactive lymphoid hyperplasia	Non-specific reactive lymphoid hyperplasia
Patient 545	43	36	M	B	1	Suspect TB	C	P	133	100	Mycobacterial infection	Other (Atypical lymphoid cells)
Patient 549	30	21	M	B	2	Suspect Lymphoma	A	U	Nil	Nil	Non-specific reactive lymphoid hyperplasia	Non-specific reactive lymphoid hyperplasia
Patient 550	31	21	F	B	2	Suspect Lymphoma	A	P	243	201	HIV Lymphadenitis	Non-specific reactive lymphoid hyperplasia
Patient 552	29	21	F	B	4	Uncertain Diagnosis	C	N	Nil	Nil	Mycobacterial infection	Mycobacterial infection
Patient 557	15	12	F	B	4	Uncertain Diagnosis	C	U	Nil	Nil	Granulomatous inflammation NOS	Mycobacterial infection
Patient 560	28	21	F	B	4	Uncertain Diagnosis	A	P	187	100	NHL	NHL

## Sheet: other
Patient number	Same site as biopsy? Yes/No	Optimal/Inadequate/Unknown	Discordant/Concordant	Bx/Repeat FNA advised if Discordant?
Patient 40	Unknown	Optimal	Concordant
Patient 80	No	Optimal	Discordant	Yes
Patient 89	No	Optimal	Discordant	No
Patient 112	Unknown	Optimal	Discordant	No
Patient 131	Yes	Optimal	Discordant	No
Patient 160	Unknown	Optimal	Discordant	Yes
Patient 168	Unknown	Optimal	Concordant
Patient 199	Unknown	Optimal	Discordant	No
Patient 202	Yes	Optimal	Discordant	No
Patient 264	Yes	Optimal	Concordant
Patient 265	Yes	Optimal	Discordant	No
Patient 323	Yes	Optimal	Discordant	No
Patient 328	Unknown	Inadequate	Discordant	Yes
Patient 344	Yes	Optimal	Discordant	Yes
Patient 358	Yes	Optimal	Discordant	No
Patient 364	Unknown	Optimal	Discordant	No
Patient 412	Unknown	Inadequate	Discordant	Yes
Patient 421	Yes	Optimal	Concordant
Patient 428	Yes	Optimal	Discordant	No
Patient 429	Yes	Optimal	Discordant	No
Patient 477	Yes	Inadequate	Discordant	Yes
Patient 491	Yes	Optimal	Concordant
